# Supplementary material for: Screening and Functional Analysis of tsRNAs Associated with Diabetic Foot Ulcer Tissues
Source: Biomedicines. 2025 Nov 26;13(12):2887. doi: 10.3390/biomedicines13122887 (PMC12731103; doi:10.3390/biomedicines13122887)
Supplement: Supplementary file 1 [file biomedicines-13-02887-s001.zip]

Archive with 1 entries (1 files):
- biomedicines-3953058-supplementary.xlsx
