# Supplementary material for: Screening and Functional Analysis of tsRNAs Associated with Diabetic Foot Ulcer Tissues
Source: Biomedicines. 2025 Nov 26;13(12):2887. doi: 10.3390/biomedicines13122887 (PMC12731103; doi:10.3390/biomedicines13122887)
Supplement: Supplementary file 1 [file biomedicines-13-02887-s001.zip › biomedicines-3953058-supplementary.xlsx]

## Sheet: Sheet1
Calculation of qPCR Amplification Efficiency (Standard Curve Method)
Gene name	Standard curve slope	R²	Efficiency(%)	evaluation
tRF-+1-T20-Asp-GTC-1	-3.14	0.999	108.2	acceptable
tRF-+1-T29-Asn-GTT-1	-3.21	0.998	105	acceptable
tRF-1-28-Glu-CTC-1-M2	-3.19	0.999	105.8	acceptable
tRF-1-28-Lys-CTT-1-M4	-3.17	0.999	106.6	acceptable
tRF-1-29-Gly-TCC-2	-3.28	0.998	102.5	acceptable
tRF-52-69-chrM.Cys-GCA	-3.22	0.999	104.7	acceptable
tRF-59-76-Arg-TCG-2	-3.25	0.999	103.6	acceptable
tiRNA-31-69-chrM.Tyr-GTA	-3.2	0.999	105.4	acceptable
tRF-1-23-Lys-TTT-1-M3	-3.26	0.999	103.2	acceptable
tRF-55-71-chrM.Gly-TCC	-3.24	0.999	104	acceptable
U6 (reference gene)	-3.18	0.999	106.2	acceptable
